# Supplementary material for: Genetically Determined Response to Artemisinin Treatment in Western Kenyan Plasmodium falciparum Parasites
Source: PLoS One. 2016 Sep 9;11(9):e0162524. doi: 10.1371/journal.pone.0162524 (PMC5017781; doi:10.1371/journal.pone.0162524)
Supplement: S1 Table — (XLSX) [file pone.0162524.s001.xlsx]

## Sheet: S1 Table
SNP_ID	Sample_ID	1	2	3	4	5	6	7	8	9	10	11	12	13	14	15	16	17	18	19	20	21	22	23	24	25	26	27	28	29	30	31	32	33	34	35	36	37	38	39	40	41	42	43	44	45	46	47	48
*MAL01-354427	73	C	C	CT	C	C	C	C	C	T	C	C	C	C	C	C	C	C	T	C	C	C	CT	T	C	C	C	T	CT	C	C	C	C	CT	CT	T	C	C	C	C	C	C	T	C	CT	C	C	T	C
*MAL02-660994	63	T	TC	T	C	T	T	C	T	T	T	T	T	T	TC	C	T	T	T	T	T	T	T	-	T	C	T	T	T	T	T	-	T	T	TC	-	-	T	T	-	-	T	T	T	T	T	T	T	T
*MAL03-249686	74	T	T	T	T	T	T	T	T	C	T	T	T	T	T	T	T	T	T	T	T	T	TC	T	T	T	TC	T	T	T	T	T	T	T	T	T	T	T	T	T	T	T	T	T	T	T	T	T	T
*MAL03-704420	62	T	T	T	T	T	T	T	T	-	T	T	T	T	T	T	T	T	T	T	T	T	T	-	T	T	T	T	T	T	T	-	T	T	T	-	-	T	T	-	-	T	T	T	T	T	T	T	T
*MAL04-268436	74	C	C	TC	TC	C	T	C	C	C	C	C	C	T	C	C	C	C	C	C	C	T	C	C	C	C	C	T	C	C	C	T	C	TC	C	C	C	C	C	T	C	C	C	C	T	C	C	C	C
*MAL04-809686	63	G	AG	A	AG	AG	AG	G	A	G	A	A	G	G	AG	A	AG	A	G	AG	AG	G	AG	-	A	A	AG	G	AG	AG	A	-	G	AG	G	-	-	A	A	-	-	AG	G	G	G	A	A	A	A
*MAL04-933828	63	T	T	T	T	T	GT	T	T	T	T	T	T	T	T	T	T	T	T	T	-	T	GT	-	T	T	T	T	T	T	T	-	T	T	-	T	T	T	T	T	T	T	T	-	T	G	T	T	T
*MAL05-385372	74	T	CT	CT	T	CT	CT	T	T	T	CT	C	T	T	T	T	T	T	T	T	C	CT	T	C	T	T	CT	C	C	CT	T	T	C	CT	CT	T	T	C	C	C	T	CT	C	T	C	T	C	T	T
*MAL06-573730	74	C	C	C	C	C	C	C	C	C	C	C	C	C	C	C	C	C	C	C	C	C	C	C	C	C	C	C	C	C	C	C	C	C	C	C	C	C	C	C	C	C	C	C	C	C	C	C	C
*MAL06-593821	72	C	C	-	C	C	C	C	C	C	C	T	C	C	CT	C	C	C	C	C	T	C	CT	T	C	C	C	T	CT	C	CT	C	C	C	CT	T	C	CT	C	C	T	CT	C	C	C	T	C	C	CT
*MAL07-1311707	61	-	T	T	T	CT	T	T	T	T	T	T	T	T	T	T	CT	T	T	T	C	T	CT	-	C	T	T	T	T	C	T	-	T	T	T	-	-	T	T	-	-	T	C	CT	T	-	T	T	T
*MAL07-543849	64	T	TC	T	TC	TC	TC	T	C	T	C	T	C	C	C	C	TC	C	C	T	C	TC	C	-	C	T	TC	T	T	TC	C	-	C	TC	C	-	-	C	T	-	-	C	C	C	T	C	TC	C	TC
*MAL07-672051	62	C	CA	CA	C	C	CA	C	A	-	C	C	C	C	CA	C	CA	A	A	A	-	C	A	-	C	C	A	C	CA	A	CA	-	C	C	-	C	C	CA	C	A	A	A	A	-	A	A	C	C	C
*MAL08-502163	57	T	-	T	T	T	-	T	T	-	T	T	T	T	T	T	T	T	T	T	T	T	T	-	TC	T	-	T	T	T	T	-	-	C	T	-	-	T	T	-	-	T	T	T	T	T	T	T	T
*MAL09-1111191	63	C	C	C	TC	TC	C	C	TC	C	C	C	C	C	C	C	C	C	C	C	-	C	C	-	TC	C	C	TC	C	C	TC	-	TC	C	-	C	TC	C	TC	C	C	C	C	-	C	C	TC	C	C
*MAL09-492618	63	C	TC	TC	T	T	TC	TC	T	T	T	T	T	C	T	C	TC	T	T	T	C	T	T	-	T	T	T	T	TC	T	T	-	T	T	TC	-	-	T	T	-	-	T	TC	T	T	C	C	T	TC
*MAL09-631767	63	T	T	T	T	T	T	T	T	C	T	T	T	T	T	T	T	T	T	C	-	T	T	-	T	T	T	T	T	T	TC	-	T	T	-	T	T	T	T	T	T	T	T	-	T	T	T	T	T
*MAL10-663198	72	T	T	GT	T	T	G	T	T	T	-	G	T	T	G	T	T	T	T	T	T	T	T	T	T	T	GT	T	GT	GT	GT	T	T	T	T	T	T	T	G	T	T	T	T	T	T	T	T	T	T
*MAL11-281726	63	C	C	TC	C	TC	TC	C	C	C	TC	T	T	C	TC	C	TC	C	C	C	T	T	TC	-	T	C	TC	C	TC	C	C	-	C	C	C	-	-	TC	C	-	-	T	T	C	TC	C	C	C	C
*MAL11-304323	74	T	T	T	T	T	T	T	T	T	T	T	T	T	T	T	T	T	T	T	T	T	T	T	T	T	T	T	T	T	T	T	T	T	T	T	T	T	T	T	T	T	T	T	T	T	T	T	T
*MAL11-683964	74	T	CT	T	T	CT	T	T	T	T	T	T	T	T	CT	T	CT	T	T	T	T	T	CT	T	T	T	T	T	CT	T	T	CT	T	T	T	T	T	T	T	C	T	T	T	T	T	T	T	T	T
*MAL12-114173	74	C	CT	CT	CT	C	C	CT	CT	C	C	CT	C	CT	C	CT	CT	CT	CT	C	CT	C	C	C	CT	C	CT	C	CT	CT	CT	CT	C	CT	C	C	CT	CT	C	C	C	CT	CT	CT	C	C	CT	C	C
*MAL12-1156125	63	C	C	CT	T	C	CT	C	T	C	CT	C	C	C	C	C	CT	T	T	C	-	C	C	-	C	T	CT	C	C	CT	CT	-	T	CT	-	T	C	CT	T	T	C	CT	C	-	T	T	CT	C	CT
*MAL12-1591944	73	CT	CT	CT	CT	CT	CT	CT	CT	CT	CT	T	T	T	T	T	T	T	T	T	T	T	T	T	T	T	T	T	T	T	T	T	T	T	T	T	T	T	T	T	T	T	T	T	T	T	T	T	T
*MAL12-1761553	63	T	T	T	T	TC	TC	T	T	C	TC	C	T	T	T	T	T	T	C	T	C	T	T	-	T	T	T	T	T	TC	T	-	T	T	T	-	-	TC	T	-	-	T	T	T	T	T	T	T	T
*MAL12-529412	72	-	TC	C	T	T	T	C	C	C	TC	T	C	C	TC	C	TC	C	C	TC	T	TC	C	T	T	C	TC	C	TC	T	C	T	C	C	TC	T	C	TC	C	C	T	TC	C	T	C	T	TC	C	C
*MAL12-83177	69	-	-	C	C	T	C	C	C	-	-	T	C	T	TC	T	TC	C	C	C	C	T	C	T	T	T	T	C	TC	T	C	TC	T	TC	C	T	TC	C	T	T	T	C	C	TC	C	C	T	T	C
*MAL13-1233419	74	C	TC	TC	TC	C	T	C	C	TC	C	C	T	T	TC	T	TC	C	T	T	T	TC	C	C	C	T	T	T	T	T	TC	T	T	TC	TC	C	TC	T	C	T	C	TC	T	T	C	T	T	C	TC
*MAL13-210569	63	C	TC	TC	TC	TC	TC	T	C	T	TC	C	T	T	TC	T	TC	C	T	C	C	C	T	-	C	C	C	T	C	T	T	-	C	T	TC	-	-	T	T	-	-	TC	T	C	TC	T	T	T	TC
*MAL14-990875	74	T	T	T	T	T	T	T	T	T	T	T	T	T	T	T	T	T	T	T	T	T	T	T	T	T	T	T	T	T	T	T	T	T	T	T	T	T	T	T	T	T	T	T	T	T	T	T	T
MAL01-539149	63	G	G	G	G	A	GA	GA	A	A	G	A	G	A	GA	G	GA	A	A	G	G	G	G	-	G	A	GA	G	GA	G	GA	-	G	G	GA	-	-	G	G	-	-	GA	A	G	A	G	G	A	G
MAL02-322398	63	G	G	AG	A	G	AG	G	G	A	AG	G	A	A	G	A	G	G	G	G	-	AG	G	-	G	A	AG	G	G	A	AG	-	G	AG	-	G	G	G	G	G	G	G	A	-	G	G	AG	G	G
MAL03-439621	72	AG	AG	AG	AG	AG	AG	AG	AG	AG	AG	G	A	-	A	AG	AG	AG	AG	G	A	AG	A	AG	AG	AG	AG	AG	AG	AG	AG	A	A	A	AG	AG	AG	AG	G	AG	AG	AG	AG	AG	AG	AG	AG	AG	AG
MAL03-748204	73	G	G	G	A	G	G	G	A	G	G	A	G	G	G	G	G	GA	G	G	A	G	G	G	G	A	G	G	GA	G	G	G	G	GA	A	A	GA	G	G	A	A	G	GA	G	G	G	G	A	G
MAL04-1101563	63	A	CA	CA	CA	CA	CA	A	C	A	A	C	C	C	CA	C	A	C	A	CA	-	A	A	-	A	A	A	C	C	C	C	-	C	A	-	C	A	C	A	C	A	C	A	-	A	C	A	A	CA
MAL04-1140617	74	A	A	A	GA	A	A	A	A	A	A	A	A	A	A	A	A	A	A	A	A	A	A	A	A	A	A	GA	A	A	A	A	A	A	A	A	GA	A	GA	A	A	A	A	A	A	A	A	A	A
MAL04-307321	73	G	GA	G	G	G	G	G	A	A	GA	G	G	A	G	G	GA	A	G	G	G	G	G	G	G	G	G	G	GA	G	GA	G	G	GA	G	G	G	G	G	G	G	G	G	A	G	G	G	G	G
MAL04-393114	63	C	CA	CA	C	C	CA	C	C	C	A	C	A	C	C	C	CA	C	C	A	-	C	C	-	C	C	A	C	C	CA	C	-	C	CA	-	A	C	CA	A	A	C	A	A	-	C	C	C	C	A
MAL04-443828	73	A	A	A	A	A	A	A	A	A	A	A	A	A	A	A	A	A	A	A	A	A	A	A	A	A	A	A	A	A	A	A	A	A	A	A	A	A	A	A	A	A	A	A	A	A	A	A	A
MAL04-469608	73	A	A	G	G	AG	AG	A	A	G	AG	G	A	A	G	G	AG	A	A	A	AG	G	AG	G	G	A	AG	A	AG	G	AG	G	A	AG	A	G	G	AG	G	G	G	AG	A	G	G	A	A	A	A
MAL04-994352	70	-	-	-	A	A	A	A	A	A	A	A	A	T	TA	T	TA	T	A	T	A	TA	A	A	A	A	A	A	T	T	T	A	A	T	TA	A	TA	T	T	T	TA	A	T	T	T	A	T	A	A
MAL05-720978	63	A	A	A	A	AG	A	A	A	A	A	A	A	A	A	A	A	A	A	A	A	A	A	-	A	A	A	A	A	A	A	-	A	A	A	-	-	A	A	-	-	A	A	A	A	A	A	A	A
MAL06-1184507	64	G	A	A	A	AG	AG	A	G	A	AG	G	G	A	AG	G	A	G	G	AG	AG	AG	AG	-	A	G	A	A	AG	AG	A	-	G	G	AG	-	-	AG	G	-	-	AG	G	G	A	G	AG	G	AG
MAL06-1206499	63	G	AG	AG	G	AG	A	G	A	G	G	A	A	G	G	A	AG	A	G	A	G	AG	AG	-	G	A	A	G	AG	A	G	-	A	A	A	-	-	A	A	-	-	AG	A	A	A	A	G	A	AG
MAL06-410691	64	A	AG	A	AG	AG	A	AG	A	AG	AG	AG	AG	AG	AG	A	A	A	AG	A	AG	A	AG	-	A	A	AG	A	AG	A	AG	-	AG	AG	AG	-	-	AG	AG	-	G	AG	AG	A	AG	AG	AG	A	AG
MAL07-1122023	74	G	AG	G	AG	AG	G	G	G	A	G	G	A	G	G	G	AG	G	G	G	G	A	AG	A	G	AG	A	G	A	A	G	G	G	AG	AG	A	AG	G	G	G	G	G	G	A	A	G	G	G	G
MAL07-1323949	63	C	CA	A	CA	CA	A	C	C	CA	CA	C	C	A	CA	A	CA	C	C	A	A	C	CA	-	A	C	CA	C	CA	C	A	-	C	CA	CA	-	-	C	C	-	-	CA	C	C	CA	C	C	A	CA
MAL07-476303	74	C	G	C	GC	GC	GC	G	G	G	G	C	C	C	G	G	G	GC	G	C	GC	GC	G	G	G	G	C	G	GC	G	GC	GC	C	C	GC	C	G	GC	C	G	G	G	C	G	GC	G	GC	C	G
MAL07-511352	74	A	AG	G	G	AG	G	G	G	A	AG	G	G	G	A	G	AG	G	G	G	A	G	G	A	G	A	AG	G	AG	A	AG	A	A	AG	G	G	AG	G	G	A	G	AG	G	AG	G	G	G	A	A
MAL07-759749	63	A	GA	GA	G	GA	A	A	G	A	A	G	A	A	GA	G	GA	G	G	A	A	-	GA	-	G	G	A	A	A	A	GA	-	A	G	G	-	-	GA	A	-	-	G	G	A	A	A	G	A	G
MAL08-1057901	73	A	A	CA	A	A	A	A	A	A	A	C	A	C	A	C	A	A	A	A	C	A	A	A	A	A	A	A	A	A	A	A	A	A	A	A	A	A	C	A	A	A	A	A	C	C	A	A	A
MAL08-1101130	74	A	AG	A	A	AG	AG	AG	A	G	AG	A	A	A	A	G	A	A	G	G	A	G	AG	AG	A	A	AG	G	AG	G	AG	A	G	AG	AG	A	G	AG	A	A	A	AG	A	A	G	A	A	G	A
MAL08-1292195	73	A	G	GA	G	GA	G	G	A	-	G	A	G	G	GA	A	G	A	G	A	A	G	G	G	G	G	GA	G	GA	G	A	GA	G	GA	G	A	GA	G	G	G	G	GA	G	G	G	A	G	G	GA
MAL08-417613	63	G	G	G	G	G	GA	G	G	G	G	G	G	G	GA	G	G	GA	G	G	G	G	G	-	G	G	GA	G	GA	G	GA	-	G	G	GA	-	-	G	G	-	-	GA	G	G	A	G	G	G	G
MAL08-477431	73	T	TA	-	TA	TA	TA	TA	T	T	TA	TA	TA	TA	T	T	T	T	T	TA	TA	TA	TA	T	T	TA	TA	TA	TA	T	TA	TA	T	TA	T	T	TA	T	TA	T	TA	TA	TA	TA	T	TA	TA	TA	TA
MAL09-692487	63	C	C	CA	C	C	C	CA	C	C	C	C	A	C	C	C	C	C	C	A	-	C	C	-	C	C	CA	C	CA	C	CA	-	C	C	-	C	C	CA	C	C	C	C	C	-	C	C	A	C	C
MAL09-771381	63	C	C	C	C	C	C	C	C	C	C	C	C	C	C	C	C	C	C	C	-	C	C	-	C	C	C	C	C	C	C	-	C	C	-	C	C	C	C	C	C	C	C	-	C	C	C	C	C
MAL10-1300115	60	T	T	T	TA	T	T	T	T	T	-	T	T	A	TA	TA	T	T	A	T	-	TA	T	-	T	TA	T	A	T	TA	A	-	TA	A	-	A	T	T	A	T	T	T	TA	-	TA	T	A	A	-
MAL10-317580	74	T	T	TA	A	TA	A	T	T	A	TA	A	A	T	T	T	TA	T	A	T	A	T	TA	T	A	T	TA	T	TA	TA	A	TA	A	TA	T	A	A	T	T	T	T	TA	TA	A	TA	T	A	T	TA
MAL10-336274	61	A	GA	G	G	G	GA	G	G	-	G	G	G	A	G	G	G	G	A	G	A	G	G	-	G	G	G	G	GA	G	G	-	G	G	G	-	-	G	G	-	-	G	GA	G	GA	G	G	G	G
MAL10-404541	74	A	A	A	A	A	A	A	A	A	A	A	A	A	A	A	A	A	A	A	A	A	A	A	A	A	A	A	A	A	A	A	A	A	A	A	A	A	A	A	A	A	A	A	A	A	A	A	A
MAL10-631275	63	A	TA	T	A	TA	A	A	A	A	TA	A	A	A	T	A	A	A	A	T	A	A	TA	-	A	A	TA	T	TA	A	A	-	A	T	TA	-	-	TA	A	-	-	TA	A	A	TA	A	T	A	TA
MAL11-1520975	72	-	A	A	A	A	TA	A	A	A	A	A	A	A	A	A	A	A	A	A	A	A	A	A	A	A	A	A	A	A	A	A	A	A	A	A	A	A	A	A	A	A	A	A	A	A	A	A	A
MAL11-1749804	66	-	-	A	-	-	-	-	G	A	-	A	G	A	GA	G	GA	G	A	A	G	A	A	G	A	G	G	A	G	A	G	A	G	GA	G	G	GA	GA	G	A	A	GA	A	A	G	G	A	A	A
MAL11-1802198	72	-	G	G	G	G	GA	G	G	G	GA	G	G	G	G	G	GA	G	G	G	A	G	G	A	G	G	GA	G	GA	G	G	G	G	GA	G	G	GA	GA	G	G	G	G	G	G	G	G	G	G	G
MAL11-185094	73	A	G	-	G	A	G	A	G	A	G	G	A	A	A	G	A	G	G	G	G	G	A	A	A	A	G	A	GA	A	G	A	G	GA	GA	A	GA	G	A	G	A	A	G	G	A	A	G	A	GA
MAL11-769993	74	C	CA	CA	A	A	A	C	A	A	A	A	A	A	A	A	A	A	A	A	A	A	A	A	A	A	A	A	A	A	C	CA	A	CA	CA	A	A	A	A	A	C	CA	A	A	A	C	A	A	A
MAL11-896199	74	G	G	G	G	G	G	G	G	G	G	G	G	G	G	G	G	G	G	G	G	G	G	G	G	G	G	G	G	G	G	G	G	G	G	G	G	G	G	G	G	G	G	G	G	G	G	G	G
MAL12-1131597	73	A	AG	AG	G	A	AG	G	A	A	AG	G	A	G	AG	G	AG	A	G	A	G	G	AG	A	G	G	AG	G	AG	G	G	G	A	A	AG	G	AG	AG	A	G	G	G	G	G	A	A	A	A	G
MAL12-2046727	74	A	G	G	GA	G	G	G	A	G	G	G	G	G	G	G	GA	A	G	G	G	GA	G	G	A	G	G	G	GA	A	GA	G	A	G	G	G	A	G	A	G	G	G	GA	G	G	G	G	A	GA
MAL13-146947	69	-	-	G	-	GA	A	-	A	G	A	G	G	G	GA	A	G	A	G	A	G	G	GA	A	A	A	G	A	A	A	GA	GA	G	A	A	G	G	A	G	A	G	GA	G	A	A	G	G	A	A
MAL13-1966774	73	GA	A	G	A	A	G	A	G	G	G	A	G	A	GA	A	GA	G	G	A	G	G	GA	G	A	A	A	G	GA	A	GA	G	A	GA	GA	A	A	A	G	G	G	G	A	G	G	G	G	A	A
MAL13-619422	67	A	A	A	A	A	A	A	A	A	A	A	A	A	A	A	A	A	A	A	A	A	A	A	A	A	A	A	A	A	A	A	A	A	A	A	A	A	A	A	A	A	A	A	A	A	A	A	A
MAL14-1199184	63	A	TA	TA	TA	TA	A	T	A	TA	TA	A	T	A	A	T	TA	A	A	TA	-	T	T	-	A	A	TA	T	A	A	A	-	A	T	-	A	TA	TA	T	TA	T	T	A	-	A	A	T	T	TA
MAL14-1458321	73	A	GA	-	A	GA	GA	A	G	A	GA	A	A	A	G	G	A	G	A	A	G	A	A	A	A	G	GA	A	GA	GA	GA	GA	A	GA	GA	A	G	GA	G	G	A	GA	A	A	G	A	G	A	A
MAL14-1853537	72	G	-	A	A	A	A	A	A	G	A	G	G	A	AG	G	A	A	G	A	A	A	A	G	A	G	A	G	AG	A	A	A	A	G	A	A	A	AG	A	A	A	A	A	A	A	A	G	G	AG
MAL14-3017684	74	T	T	T	A	AT	AT	A	A	T	T	A	A	A	AT	A	A	A	A	T	T	T	A	T	A	T	AT	A	A	T	A	A	T	AT	T	A	A	AT	T	A	A	A	A	A	T	T	A	A	AT
MAL14-3124926	74	G	GC	G	G	GC	G	G	G	G	G	G	G	GC	G	G	G	G	C	GC	G	G	G	G	G	G	G	G	G	G	G	G	GC	G	GC	G	G	GC	G	GC	G	G	C	G	GC	G	G	GC	G
	68.6154
[truncated: 26 more columns]
