# Supplementary material for: Genetically Determined Response to Artemisinin Treatment in Western Kenyan Plasmodium falciparum Parasites
Source: PLoS One. 2016 Sep 9;11(9):e0162524. doi: 10.1371/journal.pone.0162524 (PMC5017781; doi:10.1371/journal.pone.0162524)
Supplement: S3 Table — (XLSX) [file pone.0162524.s003.xlsx]

## Sheet: S3 Table
SNP_ID	2nd-PCRP	1st-PCRP	AMP_LEN	UP_CONF	MP_CONF	Tm(NN)	PcGC	PWARN	UEP_DIR	UEP_MASS	UEP_SEQ	EXT1_CALL	EXT1_MASS	EXT1_SEQ	EXT2_CALL	EXT2_MASS	EXT2_SEQ	EXT3_CALL
MAL14-3124926	ACGTTGGATGCCACATTTCTTCCTCCAACTG	ACGTTGGATGGAATTAATGGGAGCAGCTGG	93	80.8	61.8	53	58.8		R	5017.3	TCCTCCAACTGCTCCCT	G	5264.5	TCCTCCAACTGCTCCCTC	C	5304.5	TCCTCCAACTGCTCCCTG
*MAL11-304323	ACGTTGGATGATAGTGTGCATTATTTTCC	ACGTTGGATGAAAAGAAATGAAGATGAGG	95	60.6	61.8	45.2	41.2		F	5111.3	ATACTTGCCTTGCTACT	C	5358.5	ATACTTGCCTTGCTACTC	T	5438.4	ATACTTGCCTTGCTACTT
MAL10-317580	ACGTTGGATGTTTCATTATCTTGTGTTGG	ACGTTGGATGGGATGATGATTCTATAATAG	94	50.3	61.8	50	52.9	dgh	R	5223.4	TCTTGTGTTGGGGCATC	T	5494.6	TCTTGTGTTGGGGCATCA	A	5550.5	TCTTGTGTTGGGGCATCT
MAL11-896199	ACGTTGGATGGGTATCATTCACACTGTTTG	ACGTTGGATGAAGATCCTACTGATTCAAC	103	82.9	61.8	45.1	36.8		F	5657.7	TCACATTATTTCCATCCAC	A	5928.9	TCACATTATTTCCATCCACA	G	5944.9	TCACATTATTTCCATCCACG
MAL08-1101130	ACGTTGGATGTATTAGTACCCAGACATTGC	ACGTTGGATGTTGTCCATCTTTTGCTATC	91	82.7	61.8	54	57.9	d	F	5717.7	CCAGACATTGCATACCGCC	A	5988.9	CCAGACATTGCATACCGCCA	G	6004.9	CCAGACATTGCATACCGCCG
*MAL12-114173	ACGTTGGATGGATTAATGCTAGATTGGAGAC	ACGTTGGATGGGATTATCATTTTAAAAACC	84	62.1	61.8	47.6	47.4	D	F	5796.8	CTAGATTGGAGACCCTACA	C	6044	CTAGATTGGAGACCCTACAC	T	6123.9	CTAGATTGGAGACCCTACAT
MAL10-404541	ACGTTGGATGCTATGGGCCCTTTTGGTAAC	ACGTTGGATGGGGGAAATTATTTTGATATTC	88	71.9	61.8	45.4	36.8	g	F	5804.8	AGCCAAATTCTGACAATAG	A	6076	AGCCAAATTCTGACAATAGA	G	6092	AGCCAAATTCTGACAATAGG
MAL11-769993	ACGTTGGATGAAAAAGAGGTTCGACGGAAG	ACGTTGGATGCCATGTGAATATAATATTGTC	107	74.5	61.8	50	52.6		R	5883.8	GGTTCGACGGAAGTATCTG	C	6171	GGTTCGACGGAAGTATCTGG	A	6210.9	GGTTCGACGGAAGTATCTGT
*MAL11-683964	ACGTTGGATGGCATCAACAGGTAATTTCCC	ACGTTGGATGGTACTAGACGTAAATGCTGG	100	97.1	61.8	47.5	38.1		F	6349.2	CCCTGTATATTGCAAAACATC	C	6596.3	CCCTGTATATTGCAAAACATCC	T	6676.3	CCCTGTATATTGCAAAACATCT
MAL14-3017684	ACGTTGGATGCATCTTGAATAAGTCATCCG	ACGTTGGATGGCTTCATGATATGAACCGAG	117	91.9	61.8	47.3	38.1	D	F	6438.2	CCGTTAAAACATTCTGAAGAG	A	6709.4	CCGTTAAAACATTCTGAAGAGA	T	6765.3	CCGTTAAAACATTCTGAAGAGT
MAL12-2046727	ACGTTGGATGTTTGCAACATTCTCATTCC	ACGTTGGATGAATTGATAAAAATGACCATC	83	60.5	61.8	45	27.3	d	R	6643.4	AACATTCTCATTCCTTATTAGA	G	6890.5	AACATTCTCATTCCTTATTAGAC	A	6970.5	AACATTCTCATTCCTTATTAGAT
*MAL05-385372	ACGTTGGATGCGATGATCTAAAAGATCTTG	ACGTTGGATGATATGATCATATTCATGTTC	98	61.1	61.8	47.1	31.8		F	6819.5	TTGAAGAACTTTTTGGTGATAG	C	7066.6	TTGAAGAACTTTTTGGTGATAGC	T	7146.6	TTGAAGAACTTTTTGGTGATAGT
MAL13-619422	ACGTTGGATGTGCAACTTTCCACGTGAACC	ACGTTGGATGCAAGAATATATCACATACCC	101	87.8	61.8	49.1	34.8	D	F	6926.5	TGAACCTACCCTAATATTTACCA	A	7197.7	TGAACCTACCCTAATATTTACCAA	G	7213.7	TGAACCTACCCTAATATTTACCAG
MAL08-1292195	ACGTTGGATGTGAAATACTTGAAGGAGTC	ACGTTGGATGCTATCATAGTAGAAGAAGGAG	106	79.1	61.8	46	30.4		R	7017.6	TAACAAGATCAACTAACATAGAC	G	7264.8	TAACAAGATCAACTAACATAGACC	A	7344.7	TAACAAGATCAACTAACATAGACT
*MAL14-990875	ACGTTGGATGACCATGACCAGAAAAGTGGC	ACGTTGGATGGTGCTCATAACAACATGCATC	106	94.4	61.8	46.5	33.3	d	R	7025.6	atGCTATAGCTGTTTTGATTTCT	T	7296.8	atGCTATAGCTGTTTTGATTTCTA	C	7312.8	atGCTATAGCTGTTTTGATTTCTG
*MAL04-268436	ACGTTGGATGGTCCAAAATGTGGTATATC	ACGTTGGATGAACCTTTGTTGTATTTTCG	81	68.9	61.8	46.3	30.4		R	7110.7	TGGTATATCTTAGGAGACATAAA	T	7381.9	TGGTATATCTTAGGAGACATAAAA	C	7397.9	TGGTATATCTTAGGAGACATAAAG
MAL07-1122023	ACGTTGGATGCATTATGTTTAAAGGAAAGG	ACGTTGGATGAACCATAATGAAGCCATTG	104	69.7	61.8	45.8	20.8	D	F	7453.9	TGTTTAAAGGAAAGGAAATATTTT	A	7725.1	TGTTTAAAGGAAAGGAAATATTTTA	G	7741.1	TGTTTAAAGGAAAGGAAATATTTTG
*MAL03-249686	ACGTTGGATGCTCTTTTTTTTCTTTTTGCAC	ACGTTGGATGATACAAAATAAAGAAGAGG	98	52.7	61.8	50.4	28		R	7504.9	CTTTTTTTTCTTTTTGCACATCACT	T	7776.1	CTTTTTTTTCTTTTTGCACATCACTA	C	7792.1	CTTTTTTTTCTTTTTGCACATCACTG
MAL14-1458321	ACGTTGGATGAAACACTGCGATTCTCTGTC	ACGTTGGATGTGAATATGCTGAAGAGGTAG	109	92.7	61.8	50	32	d	R	7587.9	GCGATTCTCTGTCATATTAACTTTT	G	7835.1	GCGATTCTCTGTCATATTAACTTTTC	A	7915	GCGATTCTCTGTCATATTAACTTTTT
MAL07-511352	ACGTTGGATGTTTACTTACCATTTTGATTG	ACGTTGGATGCTTTTCATATATACCTGTC	114	54.9	61.8	46.7	24	D	F	7694	CCATTTTGATTGAAAATGATATGTA	A	7965.2	CCATTTTGATTGAAAATGATATGTAA	G	7981.3	CCATTTTGATTGAAAATGATATGTAG
MAL04-1140617	ACGTTGGATGCATAATTATACGATTCTACCC	ACGTTGGATGAAATAATGAGAATTCTGAAG	82	57.5	61.8	46.5	23.1		R	7878.2	ATAATTATACGATTCTACCCTTTTAA	G	8125.3	ATAATTATACGATTCTACCCTTTTAAC	A	8205.3	ATAATTATACGATTCTACCCTTTTAAT
*MAL06-573730	ACGTTGGATGCAGTATTATTCTTTTCTGG	ACGTTGGATGCGCTCAAGGAAATTTTACAC	100	75	61.8	45.6	24	D	R	8038.3	aTTTTCTGGATTATTATAAGAGGATA	T	8309.5	aTTTTCTGGATTATTATAAGAGGATAA	C	8325.5	aTTTTCTGGATTATTATAAGAGGATAG
MAL03-439621	ACGTTGGATGAACAAAGAAAGTATTGGAC	ACGTTGGATGGATGGTATCCTATTATTAGC	97	69.7	61.8	47.1	19.2	D	F	8085.3	AAAGAAAGTATTGGACATAAAAAAAA	A	8356.5	AAAGAAAGTATTGGACATAAAAAAAAA	G	8372.5	AAAGAAAGTATTGGACATAAAAAAAAG
MAL08-477431	ACGTTGGATGTTTGCGTTTCTTTTTCTTC	ACGTTGGATGCCACAAACACATGATAAAC	111	69.5	61.8	45.2	14.8	D	R	8172.4	TTCTTTTTCATATATTTCATTAACAAA	T	8443.6	TTCTTTTTCATATATTTCATTAACAAAA	A	8499.5	TTCTTTTTCATATATTTCATTAACAAAT
MAL11-1520975	ACGTTGGATGGGTGGAGCATCATGTTTATC	ACGTTGGATGGGATAATATAAACATGCAG	104	78.3	75.9	45.5	47.1	D	R	5047.3	ATCTTCTTCCGTCTCAC	T	5318.5	ATCTTCTTCCGTCTCACA	A	5374.4	ATCTTCTTCCGTCTCACT
MAL04-443828	ACGTTGGATGGTAGTTCATTAACGGCACGC	ACGTTGGATGAACTATTAGATTTTGAGATG	103	69.6	75.9	46.6	47.1		R	5256.4	ATAAGTGCTGTGGGTTC	G	5503.6	ATAAGTGCTGTGGGTTCC	A	5583.5	ATAAGTGCTGTGGGTTCT
*MAL12-1591944	ACGTTGGATGTAAATCACCCAGCTATATCG	ACGTTGGATGCAGAATCTTATATTTTGTGC	93	74.7	75.9	47.2	44.4	D	F	5409.5	CCAGCTATATCGCCATTT	C	5656.7	CCAGCTATATCGCCATTTC	T	5736.6	CCAGCTATATCGCCATTTT
*MAL10-663198	ACGTTGGATGGTAGATGAAATGGCATGTGG	ACGTTGGATGTAACCACTATAATCCGTAG	103	86.6	75.9	47.5	47.1	D	R	5545.6	gTGGCATGTGGTACTACT	G	5792.8	gTGGCATGTGGTACTACTC	T	5816.8	gTGGCATGTGGTACTACTA
MAL04-469608	ACGTTGGATGCCATGATTTTCGGCAACGGG	ACGTTGGATGTCTTGTTTTTCAAAAGCCC	97	86.6	75.9	52.9	52.6		F	5705.7	TGCCGCTTTCGCCTATATC	A	5976.9	TGCCGCTTTCGCCTATATCA	G	5992.9	TGCCGCTTTCGCCTATATCG
MAL08-1057901	ACGTTGGATGGGGTTTGTGTAAAGAGAAA	ACGTTGGATGGCTTCGTTCTGAACTATAAG	119	79.7	75.9	46.5	36.8	d	F	5862.9	GTTAACAGAAAAGGCAACA	C	6110	GTTAACAGAAAAGGCAACAC	A	6134.1	GTTAACAGAAAAGGCAACAA
*MAL13-1233419	ACGTTGGATGTACCAACTTTGTAAAGCTG	ACGTTGGATGTTTCGACGTCATCATTTTC	102	75.5	75.9	47.9	36.8	d	R	5902.9	AAAGCTGTAAAAGAGGCAA	T	6174.1	AAAGCTGTAAAAGAGGCAAA	C	6190.1	AAAGCTGTAAAAGAGGCAAG
MAL11-255830	ACGTTGGATGGTTATTATTAGAACCATCCAG	ACGTTGGATGCATCTGCTTGTTCTATATG	103	73.6	75.9	46.1	40	D	R	6036	CATCCAGAATTTTAGCTACC	G	6283.1	CATCCAGAATTTTAGCTACCC	A	6363	CATCCAGAATTTTAGCTACCT
MAL04-307321	ACGTTGGATGTCTGCATAAAATGGTTGTGG	ACGTTGGATGTGGAATTATAATTTAATGGG	106	65.6	75.9	47.1	40	d	R	6227.1	TGGTATATCAAGATGTGGTG	G	6474.2	TGGTATATCAAGATGTGGTGC	A	6554.2	TGGTATATCAAGATGTGGTGT
MAL12-1131597	ACGTTGGATGATTTTATCATTTGTGGTCG	ACGTTGGATGGTATATGGTGAAGATTTGG	79	68.7	75.9	46.6	33.3	d	F	6426.2	ATCATTTGTGGTCGAATTATC	A	6697.4	ATCATTTGTGGTCGAATTATCA	G	6713.4	ATCATTTGTGGTCGAATTATCG
MAL07-476303	ACGTTGGATGCCTCTCAGGAGGAAATTAATG	ACGTTGGATGCCCTCAAACATTTTTGCTCC	102	93.1	75.9	49.6	42.1	D	R	6510.2	ggTGGATATTTCAACAGGGCA	G	6757.4	ggTGGATATTTCAACAGGGCAC	C	6797.5	ggTGGATATTTCAACAGGGCAG
MAL03-748204	ACGTTGGATGTCACCTGCCATACCATCTTC	ACGTTGGATGCTGTAAGAAATTCATATGGAG	84	82.9	75.9	49.2	45		R	6614.3	agGCCATACCATCTTCTCCATA	G	6861.5	agGCCATACCATCTTCTCCATAC	A	6941.4	agGCCATACCATCTTCTCCATAT
MAL13-146947	ACGTTGGATGCAAACCTAATTTGATAACCAC	ACGTTGGATGCTCAACCAAGAAAAATAGCTG	110	75.2	75.9	46.6	27.3	d	R	6647.3	TTTCTTCATTTAGTTCATCGTT	G	6894.5	TTTCTTCATTTAGTTCATCGTTC	A	6974.4	TTTCTTCATTTAGTTCATCGTTT
MAL13-1966774	ACGTTGGATGGACTTTTTACAAAATGCTG	ACGTTGGATGCGTGTCACATTTTATTAAACC	119	65.6	75.9	45	27.3	D	R	6830.5	ATTACATGAAGAAAGTGGTATA	G	7077.7	ATTACATGAAGAAAGTGGTATAC	A	7157.6	ATTACATGAAGAAAGTGGTATAT
MAL11-1802198	ACGTTGGATGAGATAGAGTAAGTCAGACAC	ACGTTGGATGCCTGTTCAGATAACTTTGGG	106	92.9	75.9	46.3	30.4		R	7030.6	AGTCAGACACTAGAAATTTTATC	G	7277.8	AGTCAGACACTAGAAATTTTATCC	A	7357.7	AGTCAGACACTAGAAATTTTATCT
MAL11-1749804	ACGTTGGATGTCCGAAACTCCGCAAAGATG	ACGTTGGATGCAGCTCCTGAATAAACTTCAC	103	94.5	75.9	47.7	36.4	d	R	7193.7	aGCAAAGATGAATATAAAGGGTG	G	7440.9	aGCAAAGATGAATATAAAGGGTGC	A	7520.8	aGCAAAGATGAATATAAAGGGTGT
*MAL12-83177	ACGTTGGATGGAAACATATAAGAGAGGCAG	ACGTTGGATGATTCATCGTCATCATCATC	97	82.9	75.9	46.3	21.7	d	R	7324.8	aTTTAAAAACGCTATTATGCATTT	T	7596	aTTTAAAAACGCTATTATGCATTTA	C	7612	aTTTAAAAACGCTATTATGCATTTG
*MAL12-529412	ACGTTGGATGGCAAGATGGTTGTAGTGGTG	ACGTTGGATGCATCATTGTATCCATCAGACG	109	94.2	75.9	46.2	26.1	D	R	7389.8	tGTGATTTAACACTTGATGAAAAT	T	7661.1	tGTGATTTAACACTTGATGAAAATA	C	7677.1	tGTGATTTAACACTTGATGAAAATG
MAL02-217337	ACGTTGGATGTTGGAAAACATCCCTCCTTC	ACGTTGGATGTTTTTTTATTTTTTTGTATG	86	38.7	75.9	53.4	44		F	7560.9	CCTCCTTCAAAGGATCATACGATTC	A	7832.1	CCTCCTTCAAAGGATCATACGATTCA	T	7888	CCTCCTTCAAAGGATCATACGATTCT
MAL11-185094	ACGTTGGATGTACCAGAGCTGGTGGTATTG	ACGTTGGATGCCATTTGTGGATTATAATCCG	103	90.1	75.9	53.6	44		R	7752	CAGAGCTGGTGGTATTGGTATTAAC	G	7999.2	CAGAGCTGGTGGTATTGGTATTAACC	A	8079.1	CAGAGCTGGTGGTATTGGTATTAACT
*MAL06-593821	ACGTTGGATGCTCAAAACATTGTGCATAC	ACGTTGGATGTTGTGTGTTTAGGGTAATC	77	75.7	75.9	50.1	28		F	7921.2	aTCAAAACATTGTGCATACTCTTAAA	C	8168.4	aTCAAAACATTGTGCATACTCTTAAAC	T	8248.3	aTCAAAACATTGTGCATACTCTTAAAT
*MAL01-354427	ACGTTGGATGGCTATGTATGTTATAACATC	ACGTTGGATGGAATACCATAAACGAAGAAC	83	68.8	75.9	45.7	23.1		F	7958.2	GTATGTTATAACATCAGATTCATTTA	C	8205.4	GTATGTTATAACATCAGATTCATTTAC	T	8285.3	GTATGTTATAACATCAGATTCATTTAT
MAL14-1853537	ACGTTGGATGAGATGCATGATTATATCTG	ACGTTGGATGCCTGAATAATAGTCCTGTTG	110	74.7	75.9	45.9	23.1		F	8047.3	ATGATTATATCTGTAATAAGATGAGT	A	8318.5	ATGATTATATCTGTAATAAGATGAGTA	G	8334.5	ATGATTATATCTGTAATAAGATGAGTG
MAL04-994352	ACGTTGGATGAATTGAGGAACGTAATGAGG	ACGTTGGATGCATATTATTTAAATGATTGG	93	55.9	75.9	45.2	15.4		R	8118.4	AATGAGGAAAATATAAAGAAAAAAAA	T	8389.6	AATGAGGAAAATATAAAGAAAAAAAAA	A	8445.5	AATGAGGAAAATATAAAGAAAAAAAAT
MAL05-720978	ACGTTGGATGTAAAAATAATTTTGCTCATC	ACGTTGGATGAAATCTCTAGCCTTTGATCG	82	55.3	60.3	45.5	41.2	d	F	5098.4	TGCTCATCTAAAACCCA	A	5369.6	TGCTCATCTAAAACCCAA	G	5385.6	TGCTCATCTAAAACCCAG
*MAL12-1761553	ACGTTGGATGGATGAAGGAAATAATAGCACC	ACGTTGGATGTGTTTATCGCATTTTCAGG	75	77.3	60.3	45.6	41.2	d	R	5187.4	AATAGCACCAACTGGAT	T	5458.6	AATAGCACCAACTGGATA	C	5474.6	AATAGCACCAACTGGATG
MAL10-631275	ACGTTGGATGGATGATAATTTCCTCCTACC	ACGTTGGATGCATTTACTTGTACTTCTTCC	87	82.3	60.3	47.5	50	D	R	5425.5	TCCTCCTACCTGATGATG	T	5696.7	TCCTCCTACCTGATGATGA	A	5752.6	TCCTCCTACCTGATGATGT
MAL07-759749	ACGTTGGATGTTCCCTTTTTCTTCTCCTCC	ACGTTGGATGAGGATTAAGGAGAAACACAG	101	93	60.3	50	50	d	R	5665.7	cCCTCCATTTGCTGTCACT	G	5912.9	cCCTCCATTTGCTGTCACTC	A	5992.8	cCCTCCATTTGCTGTCACTT
*MAL08-502163	ACGTTGGATGATGCTTCACAAGTATATTC	ACGTTGGATGTTTTACACCTATGCTCTTCC	100	75	60.3	45.1	36.8	d	R	5786.8	CACAAGTATATTCTTGCGA	T	6058	CACAAGTATATTCTTGCGAA	C	6074	CACAAGTATATTCTTGCGAG
*MAL02-660994	ACGTTGGATGGATTTATAAGACCATGGAAG	ACGTTGGATGGTCCAAATGTGTTTTATACC	97	77	60.3	49	40		R	6138	ACCATGGAAGTTTTGTTCTG	T	6409.2	ACCATGGAAGTTTTGTTCTGA	C	6425.2	ACCATGGAAGTTTTGTTCTGG
MAL06-1206499	ACGTTGGATGGATGAATTAGATGAAGAAG	ACGTTGGATGTGTACTTCCTCCCAACCCAG	113	77.8	60.3	45.4	35	d	F	6238.1	AAGAAGAATATGATTGGACG	A	6509.3	AAGAAGAATATGATTGGACGA	G	6525.3	AAGAAGAATATGATTGGACGG
MAL03-822470	ACGTTGGATGGATATATTTTCTTCAATGTC	ACGTTGGATGAACTCTTTTTATAACATGAG	79	47.6	60.3	47.3	38.1		R	6362.1	CTTCAATGTCTGTCAATTCTG	G	6609.3	CTTCAATGTCTGTCAATTCTGC	A	6689.2	CTTCAATGTCTGTCAATTCTGT
*MAL10-113266	ACGTTGGATGCATTGTTGTCATTCTTTTTC	ACGTTGGATGCGATGATTTTTATTCGTGTCC	84	70.7	60.3	45	28.6	d	F	6647.3	aCATTCTTTTTCTTTTTTGCAG	C	6894.5	aCATTCTTTTTCTTTTTTGCAGC	T	6974.4	aCATTCTTTTTCTTTTTTGCAGT
MAL08-417613	ACGTTGGATGAACGATGATGTATGTATGCC	ACGTTGGATGGCATGGTTTCTTTCGGATGG	82	93.1	60.3	49.5	45		R	6765.4	agGATGTATGTATGCCTGCCTA	G	7012.6	agGATGTATGTATGCCTGCCTAC	A	7092.5	agGATGTATGTATGCCTGCCTAT
MAL07-1323949	ACGTTGGATGCGATTTTAGTTCATTACAATC	ACGTTGGATGGGTTGATGAAGCCATGAATA	117	68.8	60.3	47	26.1	d	R	6943.6	TTACAATCAAAACATACTTCACA	C	7230.8	TTACAATCAAAACATACTTCACAG	A	7270.7	TTACAATCAAAACATACTTCACAT
*MAL07-543849	ACGTTGGATGGAAATGAATAAAGATTCCAG	ACGTTGGATGCTCCATATCTATTGTAGAATC	101	66.4	60.3	45.1	21.7	Ds	R	7047.6	ATTCCAGTTATGATAAAAAAACA	T	7318.9	ATTCCAGTTATGATAAAAAAACAA	C	7334.9	ATTCCAGTTATGATAAAAAAACAG
MAL10-336274	ACGTTGGATGTTAAAACAACTTTGAGGAG	ACGTTGGATGACCATATGACACCTAAGATG	111	74.6	60.3	45.8	26.1	d	R	7134.7	ACTTTGAGGAGAATTAATATGAA	G	7381.9	ACTTTGAGGAGAATTAATATGAAC	A	7461.8	ACTTTGAGGAGAATTAATATGAAT
MAL06-410691	ACGTTGGATGGTTGTGGTCATCTTCAACTA	ACGTTGGATGTAATTCGAAATTTTATTCCC	107	60.6	60.3	45	26.1	D	F	7423.9	gCTAAAAAATGTTGAAGAATTGTC	A	7695.1	gCTAAAAAATGTTGAAGAATTGTCA	G	7711.1	gCTAAAAAATGTTGAAGAATTGTCG
*MAL13-210569	ACGTTGGATGGGGCAGGAGAAAAGAAAGAA	ACGTTGGATGCATCTTTTTTTTATTATCGG	95	66.8	60.3	45.1	25	D	R	7533	AGAAAAGAAAGAATAAGATAAAGG	T	7804.2	AGAAAAGAAAGAATAAGATAAAGGA	C	7820.2	AGAAAAGAAAGAATAAGATAAAGGG
*MAL09-492618	ACGTTGGATGCCAATCTTTGTCTAAAGCCTC	ACGTTGGATGGTCCAATTGATTATAGAAAGG	107	79	60.3	50.7	36		R	7609	TAATACTCGAACCTCCTGTAAGATA	T	7880.2	TAATACTCGAACCTCCTGTAAGATAA	C	7896.2	TAATACTCGAACCTCCTGTAAGATAG
MAL06-1184507	ACGTTGGATGGTGATAATTATGTGTTGAC	ACGTTGGATGTTTCTACAGATTTGTTCTC	86	62.7	60.3	48.5	29.2	d	F	7655	cTGTTGACTATCAAAAATTTGATCG	A	7926.2	cTGTTGACTATCAAAAATTTGATCGA	G	7942.2	cTGTTGACTATCAAAAATTTGATCGG
*MAL11-281726	ACGTTGGATGAGGTCCTAGCAATGTAAGTG	ACGTTGGATGACCTATACGAACAACATTC	102	86.6	60.3	45.5	21.7	D	R	7758.1	taTTAAGAAAATGTGTTGAAGATTT	T	8029.3	taTTAAGAAAATGTGTTGAAGATTTA	C	8045.3	taTTAAGAAAATGTGTTGAAGATTTG
MAL01-539149	ACGTTGGATGGAATATAAAGATTTTATGCG	ACGTTGGATGCTCTTTTCAGTGGATGCCAT	115	66	60.3	47.1	23.1		R	7989.2	GATTTTATGCGTACATTTATTAAAGT	G	8236.4	GATTTTATGCGTACATTTATTAAAGTC	A	8316.3	GATTTTATGCGTACATTTATTAAAGTT
*MAL04-809686	ACGTTGGATGCAAGTTATATCTTCAGTATG	ACGTTGGATGTATCACATTGTCGCACATCG	114	77.5	60.3	46.2	19.2		F	7996.3	ATCAAAATAAAAGAAACTCTGAAATA	A	8267.5	ATCAAAATAAAAGAAACTCTGAAATAA	G	8283.5	ATCAAAATAAAAGAAACTCTGAAATAG
*MAL07-1311707	ACGTTGGATGTTAAACATGATGGAGTTGG	ACGTTGGATGTATGTTCCATCAAGGGTGTG	116	85.8	60.3	45.7	26.9	D	F	8121.3	GTAATATAAATATGTATGATGGAAGG	C	8368.5	GTAATATAAATATGTATGATGGAAGGC	T	8448.4	GTAATATAAATATGTATGATGGAAGGT
*MAL03-704420	ACGTTGGATGTGTGTTTTTAATATTTGAAC	ACGTTGGATGGCTCAAATGAAAATCATAAC	95	47	60.3	47.9	23.1	D	F	8158.3	cCAATATTTTTCAAACATTTCATTTGC	C	8405.5	cCAATATTTTTCAAACATTTCATTTGCC	T	8485.4	cCAATATTTTTCAAACATTTCATTTGCT
*MAL12-1156125	ACGTTGGATGAGAGACATATACCACATGAC	ACGTTGGATGACCTCTATACCACTACAAAG	99	89	75.5	46.3	47.1	D	F	5172.4	CATGACATGAACCCAGA	C	5419.6	CATGACATGAACCCAGAC	T	5499.5	CATGACATGAACCCAGAT
*MAL04-933828	ACGTTGGATGCACTAAATTTCTCATCCTTC	ACGTTGGATGTGTGGAATGTGGGAATGGAG	97	87.7	75.5	45.3	38.9	dh	R	5719.7	aATCCTTCTTTTTTCGACG	G	5966.9	aATCCTTCTTTTTTCGACGC	T	5990.9	aATCCTTCTTTTTTCGACGA
MAL09-771381	ACGTTGGATGGGGTGTATTTATTCCATTTTG	ACGTTGGATGTTTGATTTGGATCCTCCACC	106	82.4	75.5	45.2	31.6	D	R	5792.8	AACTGTTTCAGGATTTTCA	C	6080	AACTGTTTCAGGATTTTCAG	A	6119.9	AACTGTTTCAGGATTTTCAT
MAL09-692487	ACGTTGGATGGTTGAAATGTGTTATATTGGG	ACGTTGGATGGCCGTGGAATTTTGTTATAG	108	78.8	75.5	47.1	35	d	F	6162	TGTGTTATATTGGGCATACA	C	6409.2	TGTGTTATATTGGGCATACAC	A	6433.2	TGTGTTATATTGGGCATACAA
*MAL09-631767	ACGTTGGATGAACAGAACCTAATTTGCCAC	ACGTTGGATGGCATATGATTTAACAACCGTC	116	84.2	75.5	47.2	35	d	R	6247.1	TGGAGATGGTAAAAAAGACA	T	6518.3	TGGAGATGGTAAAAAAGACAA	C	6534.3	TGGAGATGGTAAAAAAGACAG
MAL06-937750	ACGTTGGATGGAAACTAAAAAATAAAGGAG	ACGTTGGATGCTCCAATACCTATAGGAGGA	97	64.4	75.5	52	50	dGh	R	6326.1	AAAGGAGATAGTGTTGGGGG	G	6573.3	AAAGGAGATAGTGTTGGGGGC	A	6653.2	AAAGGAGATAGTGTTGGGGGT
MAL14-1757546	ACGTTGGATGTTCGCGTCCGTTTCATTACC	ACGTTGGATGGAGGTACATATTAATAGATT	119	66.9	75.5	45.4	33.3		R	6364.2	CCATTTGGTAATACACTATCA	G	6611.4	CCATTTGGTAATACACTATCAC	A	6691.3	CCATTTGGTAATACACTATCAT
*MAL06-154776	ACGTTGGATGTTTCTTTACGATGTACTGC	ACGTTGGATGTGATGAGAATGTTAAAAGG	85	69.3	75.5	51.2	47.4		F	6479.2	agACGATGTACTGCGGACATA	C	6726.4	agACGATGTACTGCGGACATAC	T	6806.3	agACGATGTACTGCGGACATAT
MAL14-1199184	ACGTTGGATGGGAGTAGTGAATATTGTCCAG	ACGTTGGATGATATCTGTACCAAAGGTAG	111	82.7	75.5	46.1	31.8	D	R	6766.4	TACATAAAGTTCGAACTAATGG	T	7037.6	TACATAAAGTTCGAACTAATGGA	A	7093.5	TACATAAAGTTCGAACTAATGGT
MAL08-1311981	ACGTTGGATGCATGTGCAACTCTAACACAAG	ACGTTGGATGGTATGGGAAAGTGATATAG	102	83.1	75.5	45.7	38.9		R	6916.5	cccgtTTGTTTTCTCCATCAAGC	G	7163.7	cccgtTTGTTTTCTCCATCAAGCC	C	7203.7	cccgtTTGTTTTCTCCATCAAGCG
MAL04-393114	ACGTTGGATGTCACACTCTTGAAATGGTTC	ACGTTGGATGTAACCACCAAGGTAACGAAC	115	92.2	75.5	46.7	30.4	D	R	6990.6	GTTCATATTACGAATACCATCAA	C	7277.8	GTTCATATTACGAATACCATCAAG	A	7317.7	GTTCATATTACGAATACCATCAAT
*MAL12-1116275	ACGTTGGATGTATTCATCCACGTGCACAAC	ACGTTGGATGGTGTCCTTTTTTGTGTTTGC	88	90.1	75.5	49.2	44.4	D	R	7130.7	gggaaTGCACAACGGACATTAGA	T	7401.9	gggaaTGCACAACGGACATTAGAA	C	7417.9	gggaaTGCACAACGGACATTAGAG
MAL10-1300115	ACGTTGGATGCATCACATGTATATTCATC	ACGTTGGATGGATCGATGAAAATGTAAAAGG	100	66.5	75.5	45.3	30		R	7246.7	cctcTTTTTTGAACCATCAACAAG	T	7517.9	cctcTTTTTTGAACCATCAACAAGA	A	7573.8	cctcTTTTTTGAACCATCAACAAGT
*MAL07-672051	ACGTTGGATGCGTTTTCTTCTTTAGGAACAG	ACGTTGGATGTTTCAAACGAAAATGGGAC	95	79.2	75.5	47.3	33.3		R	7350.8	AGGAATATTATATCCATCTATCGG	C	7638	AGGAATATTATATCCATCTATCGGG	A	7677.9	AGGAATATTATATCCATCTATCGGT
MAL02-322398	ACGTTGGATGCATTTGAACCCTTCAGTTTGG	ACGTTGGATGTGTGAACTCCATTGGAATGA	96	86.9	75.5	45.7	35	dg	F	7456.9	ggggTTGGTTAAACAATATCCAGG	A	7728.1	ggggTTGGTTAAACAATATCCAGGA	G	7744.1	ggggTTGGTTAAACAATATCCAGGG
*MAL09-1111191	ACGTTGGATGATGCGTCCTTTTCATCATCG	ACGTTGGATGCAAAAAAAAACATTAGTAAC	119	57.6	75.5	48.5	29.2	D	R	7608	aATCGAAATCATTATTAGACACCTT	T	7879.2	aATCGAAATCATTATTAGACACCTTA	C	7895.2	aATCGAAATCATTATTAGACACCTTG
*MAL10-1385891	ACGTTGGATGGTTCCTGTTGGAATTCTTTC	ACGTTGGATGGCAATCATTCCACATGTACG	88	92.5	75.5	46.4	31.8		R	7844.1	ccctCTGTTGGAATTCTTTCTTCTAT	T	8115.3	ccctCTGTTGGAATTCTTTCTTCTATA	C	8131.3	ccctCTGTTGGAATTCTTTCTTCTATG
*MAL07-1289206	ACGTTGGATGAAAGTGTAGACATGGCCATC	ACGTTGGATGTGAATTGTGCTTTTTCTAC	104	78.3	75.5	45.6	20	d	R	7940.2	gATTTTGATAATTTTCTCTTTAGACA	T	8211.4	gATTTTGATAATTTTCTCTTTAGACAA	C	8227.4	gATTTTGATAATTTTCTCTTTAGACAG
*MAL12-262199	ACGTTGGATGTATTTCTTTTTTAAGGATTT	ACGTTGGATGTTGAGGTCTAACAATTTCGG	89	44.4	75.5	45.6	20.8	d	F	7996.2	gcTTTCTTTTTTAAGGATTTGGATAA	A	8267.4	gcTTTCTTTTTTAAGGATTTGGATAAA	G	8283.4	gcTTTCTTTTTTAAGGATTTGGATAAG
MAL04-1101563	ACGTTGGATGGGATATCATAGTTGTATGAG	ACGTTGGATGCTTGAAAAACCTTTCCCTGC	94	86.4	75.5	46.7	29.2		F	8082.3	ggGTATGAGAAAAGAATTTTCGAATC	C	8329.5	ggGTATGAGAAAAGAATTTTCGAATCC	A	8353.5	ggGTATGAGAAAAGAATTTTCGAATCA
MAL05-118209	ACGTTGGATGCTTCTCTTTTCTTAACCAT	ACGTTGGATGCAAAAGAGAAAAATGGAAGGG	109	69.6	75.5	46	18.5		F	8170.3	TCATATTCCTTAGTTTAACTTTTTTAT	A	8441.5	TCATATTCCTTAGTTTAACTTTTTTATA	G	8457.5	TCATATTCCTTAGTTTAACTTTTTTATG
