# Supplementary material for: Genetically Determined Response to Artemisinin Treatment in Western Kenyan Plasmodium falciparum Parasites
Source: PLoS One. 2016 Sep 9;11(9):e0162524. doi: 10.1371/journal.pone.0162524 (PMC5017781; doi:10.1371/journal.pone.0162524)
Supplement: S4 Table — (XLSX) [file pone.0162524.s004.xlsx]

## Sheet: S4 Table
GENOMIC LOCATION	SNP ID	SEQUENCE	CHR	WILD-TYPE	MINOR ALLELE	MAF
*MAL01-354427	CombinedSNP*MAL01_354427	TACTAGGTGGTTTATTTATATAAGAATTTGCTATGTATGTTATAACATCAGATTCATTTA[T/C]ATTATTATTTTGTTCTTCGTTTATGGTATTCTTTTTATTATTAGAAATATTATTATAATC	1	G	A	0.43
MAL01-539149	CombinedSNP_MAL01_539149	TCTCTTTTCAGTGGATGCCATTTGTTTTTTTAAATGTGTTAAATCATTGTGAATTTTTAT[A/G]ACTTTAATAAATGTACGCATAAAATCTTTATATTCATTATTTTTAAAATATTTCTTTACT	1	A	G	0.31
MAL02-217337	CombinedSNP_MAL02_217337	TTTGTTTAGAGCATCATTTATTTTTGGAAAACATCCCTCCTTCAAAGGATCATACGATTC[A/T]TTTCCTTTCATACAAAAAAATAAAAAAAATTAAATAAATAAATATACACATATATATAAA	2	A	T	0.29
MAL02-322398	CombinedSNP_MAL02_322398	TTACACATAACAGAAAAAACATTCATTTGAACCCTTCAGTTTGGTTAAACAATATCCAGG[A/G]GATGTTTTATCTTTACATTCATTCCAATGGAGTTCACAAAATTTAATACATCCTTCATGT	2	A	G	0.26
*MAL02-660994	CombinedSNP*MAL02_660994	TTTTTAAATAATATGTCCAAATGTGTTTTATACCAAAAAAAAGAAGCATATCAAGAATCA[T/C]CAGAACAAAACTTCCATGGTCTTATAAATCATAAAAATGAAGACAATGAAAAATGTCATA	2	A	G	0.17
*MAL03-249686	CombinedSNP*MAL03_249686	ATACAAAATAAAGAAGAGGAAATTATAAAATATGTTAATGAACTACAAAA[T/C]AGTGATGTGCAAAAAGAAAAAAAAGAGTTGAAAACAATAAATGAAGTTTT	3	A	G	0.49
MAL03-439621	CombinedSNP_MAL03_439621	AATTTATTATTTAATTATTATAACAAAGAAAGTATTGGACATAAAAAAAA[A/G]AAAGCGAGTTTTGTAAAAGCACAATATGCTAATAATAGGATACCATCTAA	3	A	G	0.25
*MAL03-704420	CombinedSNP*MAL03_704420	ATTAATGTGTTTTTAATATTTGAACAATATTTTTCAAACATTTCATTTGC[T/C]CGTGTTAATGTTATGATTTTCATTTGAGCTTTATTTAATAAATCGTTTAA	3	A	G	0.17
MAL03-748204	CombinedSNP_MAL03_748204	CAATATGATAGAACTGTAAGAAATTCATATGGAGATATTATTCAATTTTT[A/G]TATGGAGAAGATGGTATGGCAGGTGAATATATAGAAGATCAAATTATAGA	3	G	A	0.44
MAL03-822470	CombinedSNP_MAL03_822470	AAATATGGTAAATATAAAAATAATAATAATAATAACTCTTTTTATAACATGAGAGATGAT[A/G]CAGAATTGACAGACATTGAAGAAAATATATCAAGTAAAAAAAAAAAAAACAAATTTATAG	3	A	G	0.39
*MAL04-268436	CombinedSNP*MAL04_268436	TCTCATATTTATTATTCCTATTCATAAGTAATAAACCTTTGTTGTATTTTCGAAACACAT[T/C]TTTATGTCTCCTAAGATATACCACATTTTGGACATTATTATTATTATCATTATTATCATT	4	G	A	0.29
MAL04-307321	CombinedSNP_MAL04_307321	GATGATCATATATGGAATTATAATTTAATGGGAATCAAATTTAATAATAATCAAAAATAT[A/G]CACCACATCTTGATATACCACAACCATTTTATGCAGATATACATAGACCAAATCACTTTC	4	G	A	0.16
MAL04-393114	CombinedSNP_MAL04_393114	ATTGATAACCACCAAGGTAACGAACATTTCAACATGAATAATATTGAAAGTAAGAACAAT[A/C]TTGATGGTATTCGTAATATGAACCATTTCAAGAGTGTGATTCCTTCAGATATGACAACAA	4	A	C	0.45
MAL04-443828	CombinedSNP_MAL04_443828	CTTGCTATAACTATTAGATTTTGAGATGAAATTATTGATAAGTTCTTTAA[A/G]GAACCCACAGCACTTATTAAGCGTGCCGTTAATGAACTACCTAATAACAT	4	A	G	0.28
MAL04-469608	CombinedSNP_MAL04_469608	CCATGATTTTCGGCAACGGGCGTGACCCTACTGCCGCTTTCGCCTATATC[A/G]ACTACAAGGGCTTTTGAAAAACAAGATAAAAAGGAAATATATAAATGAAT	4	A	G	0.44
*MAL04-933828	CombinedSNP*MAL04_933828	GGATAACTCTAAATATGTGGAATGTGGGAATGGAGACAAAGAAACGAATGATTATAATAC[T/G]CGTCGAAAAAAGAAGGATGAGAAATTTAGTGTTAGTAGTAATGCTTTATATGATATGAGT	4	A	C	0.35
MAL04-994352	CombinedSNP_MAL04_994352	ATTTCCTTCATTTTTATTAATATCAAACATATTATTTAAATGATTGGATTTTTTATTATT[A/T]TTTTTTTTCTTTATATTTTCCTCATTACGTTCCTCAATTTCAATAACATTTTCTTCTTTT	4	A	T	0.42
MAL04-1101563	CombinedSNP_MAL04_1101563	AATTTTTTAATTTTAATTCAAGTGGATATCATAGTTGTATGAGAAAAGAATTTTCGAATC[A/C]TGCATATAAATGTTTTGCAGGGAAAGGTTTTTCAAGTATGTTTAATCTGGACAAAAAAAA	4	A	C	0.29
MAL04-1140617	CombinedSNP_MAL04_1140617	GATAAAAATTATTCAAGGAATATATTAAATAATGAGAATTCTGAAGATATATTTGAATCG[A/G]TTAAAAGGGTAGAATCGTATAATTATGAAAATAATATGGTCAATGAATGTAATGTAATCC	4	A	G	0.46
MAL05-118209	CombinedSNP_MAL05_118209	CTTCTCTTTTCTTAACCATATTAACATAGAAATTCATATTCCTTAGTTTAACTTTTTTAT[A/G]TTTTGTTCCCTTCCATTTTTCTCTTTTGCAATTTTTCAATGATTTTTCTTTTATATGCTT	5	A	G	0.28
*MAL05-385372	CombinedSNP*MAL05_385372	AAAAAATTATTCGATGATCTAAAAGATCTTGAAGAACTTTTTGGTGATAG[T/C]GATGAATTAAAAGAATTAGAACATGAATATGATCATATTAATATAAACGA	5	G	A	0.11
MAL05-720978	CombinedSNP_MAL05_720978	TTATCTTCTGTATCATATATATAAAAATAATTTTGCTCATCTAAAACCCA[A/G]AGTCTATTTTTTCGATCAAAGGCTAGAGATTTTAACTTAAAAATACCATA	5	A	G	0.31
*MAL06-154776	CombinedSNP*MAL06_154776	TCCAACACATCCTTTTTTTTCTCATGTTCAATATTTTCTTTACGATGTACTGCGGACATA[T/C]TAAATCGTTTAATATTTTTCCTTTTAACATTCTCATCATAATTATTCAACACATTAGCAC	6	G	A	0.3
MAL06-410691	CombinedSNP_MAL06_410691	ATACATGTATAATAAAAAATGTTGTGGTCATCTTCAACTAAAAAATGTTGAAGAATTGTC[A/G]AAGTTTGATTGTTTATTAATAAATATGGGAATAAAATTTCGAATTATTTATATATTTAAA	6	G	A	0.27
*MAL06-573730	CombinedSNP*MAL06_573730	AGAAAAACGCTCAAGGAAATTTTACACTCAGCTTAGATGATGAAGCCATC[T/C]TATCCTCTTATAATAATCCAGAAAAGAATAATACTGTATGCAAAAATAAT	6	G	A	0.2
*MAL06-593821	CombinedSNP*MAL06_593821	TCATTCTTTAATTCTTTTATTTTTCTCAAAACATTGTGCATACTCTTAAA[T/C]CCATAAGATAAGATTACCCTAAACACACAATTATTATTATTAAATAAAGA	6	G	A	0.22
MAL06-937750	CombinedSNP_MAL06_937750	ATAGGTTCTCCAATACCTATAGGAGGATTTTGTATAATGCATGTAGCAAT[A/G]CCCCCAACACTATCTCCTTTATTTTTTAGTTTCAAAATATAAGAACAAAT	6	G	A	0.39
MAL06-1184507	CombinedSNP_MAL06_1184507	AAAAAAAAAAAACGCAAATTAATAGTGATAATTATGTGTTGACTATCAAAAATTTGATCG[A/G]TGAAAATATAGAGAACAAATCTGTAGAAAAAAAAAGGAAAAGAAATTATTTCAAGAAATA	6	A	G	0.46
MAL06-1206499	CombinedSNP_MAL06_1206499	CGTAGTGAAAGTGAAATAGATGATATAGATGAATTAGATGAAGAAGAATATGATTGGACG[A/G]AGCATGTATATAATTATAAGCCTACCACTTATTTATTACCTGGGTTGGGAGGAAGTACAT	6	G	A	0.12
MAL07-476303	CombinedSNP_MAL07_476303	CATGTCGGCACACGGAGGAAGATCCCCCTCAAACATTTTTGCTCCTTCCATGTTTTTCAT[C/G]TGCCCTGTTGAAATATCCATTTTTTCATTAATTTCCTCCTGAGAGGTTATATAATTACTA	7	T	G	0.3
MAL07-511352	CombinedSNP_MAL07_511352	GTTTATATTTGTATTAATTTTAATTTATTTACTTACCATTTTGATTGAAAATGATATGTA[A/G]GGCAAATTAAATTTCAACTTATTCATGTTTACAAAAAATAAGACAGGTATATATGAAAAG	7	A	G	0.42
*MAL07-543849	CombinedSNP*MAL07_543849	TTTTATTTTTTTTTTTCTCCATATCTATTGTAGAATCATTTTTATAATTATCTAACGCAT[T/C]TGTTTTTTTATCATAACTGGAATCTTTATTCATTTCATTTTTGTCATTTTGTAACAAGGT	7	T	G	0.31
MAL07-759749	CombinedSNP_MAL07_759749	AAGTATCGAAAGAAGGATTAAGGAGAAACACAGAAATATAGAAGATGAAGACTCAGAGGA[A/G]AGTGACAGCAAATGGAGGAGAAGAAAAAGGGAACGAAGCAGAGATAAATATAAAGAAAGA	7	A	G	0.33
MAL07-1122023	CombinedSNP_MAL07_1122023	ATGATATATTATTTTATTGTATTAATTATATCATTATGTTTAAAGGAAAGGAAATATTTT[A/G]AATTGTTGAAAAAAAAGATAAAAATGGATATTATACAATGGCTTCATTATGGTTTTGTAA	7	C	A	0.44
*MAL07-1289206	CombinedSNP*MAL07_1289206	TTTAATAACTTGTTTTTTTTTATTATTGAATTGTGCTTTTTCTACATGAATTATGCAATT[T/C]TGTCTAAAGAGAAAATTATCAAAATATTTGATGGCCATGTCTACACTTTGTGTATATACA	7	A	G	0.15
*MAL07-1311707	CombinedSNP*MAL07_1311707	TTAATAAATAATAATTTTAAACATGATGGAGTTGGTAATATAAATATGTATGATGGAAGG[T/C]TTAATAAAAATGAAGAGCAAAATTATTTTACCACACCCTTGATGGAACATAAAAATATAA	7	T	A	0.08
MAL07-1323949	CombinedSNP_MAL07_1323949	GGTTGATGAAGCCATGAATAAAAATAAAATTGTTTTAGATTCATTAGAAAAAATGAAAAC[A/C]TGTGAAGTATGTTTTGATTGTAATGAACTAAAATCGTTAATTGAAATTATTCAGAAAAAG	7	G	A	0.31
MAL08-417613	CombinedSNP_MAL08_417613	AAAAGATAAACTGCCTAATAAATATGCATGGTTTCTTTCGGATGGTACATCGATTTGCAT[A/G]TAGGCAGGCATACATACATCATCGTTTAAAATCATATATTCTTCTGGATGTAATTCAATG	8	A	G	0.41
MAL08-477431	CombinedSNP_MAL08_477431	AAATATAAATGTACCACAAACACATGATAAACAAAAGTGTAAGGAAAATTTTTCAAATTC[A/T]TTTGTTAATGAAATATATGAAAAAGAAGAAAAAGAAACGCAAAAAATGAAAGAATATTTA	8	T	T	0.43
*MAL08-502163	CombinedSNP*MAL08_502163	TTTAATTTTTACACCTATGCTCTTCCTTATATATTGAGTTAAAATTTCCGTTTTCTTTAC[T/C]TCGCAAGAATATACTTGTGAAGCATTAAATATACAAAAAGGAATAGATTCATCACTTATT	8	A	G	0.12
MAL08-1057901	CombinedSNP_MAL08_1057901	AAGAATCTTTCTATTATGGGTTTGTGTAAAGAGAAAATAGTGTTAACAGAAAAGGCAACA[A/C]TATTTAATAACATTGAATTGTTGTATTCATATTATCTTATAGTTCAGAACGAAGCTTTAG	8	A	C	0.34
MAL08-1101130	CombinedSNP_MAL08_1101130	CATGAACACAATTTAAAAAAAATATTAGTACCCAGACATTGCATACCGCC[A/G]CAGGATTATCAAAATGAAGAATTGATAGCAAAAGATGGACAAATTAATAA	8	A	G	0.21
MAL08-1292195	CombinedSNP_MAL08_1292195	ATTTTGAGATTTCTGTAATTATATTATCAAGGTCTATCATAGTAGAAGAAGGAGAGGGGT[A/G]GTCTATGTTAGTTGATCTTGTTAAATCAGAATTATTTTTGACTCCTTCAAGTATTTCATA	8	T	G	0.39
MAL08-1311981	CombinedSNP_MAL08_1311981	AAATCTACTCCTGAAATACTTAAAAAAGTATGGGAAAGTGATATAGATAAAAATTTACCA[C/G]GCTTGATGGAGAAAACAACCAAAAATACTTGTGTTAGAGTTGCACATGATTATGAAAAGG	8	A	C	0.37
*MAL09-492618	CombinedSNP*MAL09_492618	TATATATAACACTATTCAAAATTGTCCAATTGATTATAGAAAGGAATTGCTAAGAAATAT[T/C]TATCTTACAGGAGGTTCGAGTATTATAAGAGGCTTTAGACAAAGATTGGAGAATGAACTC	9	A	G	0.24
*MAL09-631767	CombinedSNP*MAL09_631767	AGATCTTTCTTTATGACCAATGCATATGATTTAACAACCGTCTTTTCTTTATCAACAGTT[T/C]TGTCTTTTTTACCATCTCCACTTTTTGGATATATTAGTGGCAAATTAGGTTCTGTTTATG	9	G	A	0.22
MAL09-692487	CombinedSNP_MAL09_692487	ATTTTTATTATTACTATTAATATTCTTGTAATTGTTGAAATGTGTTATATTGGGCATACA[A/C]ACATTTTTATAATTTTCCGAAGTCTTTACATTAACTTTTTCTATAACAAAATTCCACGGC	9	A	C	0.28
MAL09-771381	CombinedSNP_MAL09_771381	AAACGACACAAATGCTAAATGCTTTTGTTCCTTTTGATTTGGATCCTCCACCTTTGTATG[A/C]TGAAAATCCTGAAACAGTTAGGTAAAATATTATATCCAAAATGGAATAAATACACCCATA	9	C	A	0.5
*MAL09-1111191	CombinedSNP*MAL09_1111191	ATCAAAAAAAAACATTAGTAACATAATAAATAATAATGTAATATTAAATAACTGTTCAAA[T/C]AAGGTGTCTAATAATGATTTCGATGATGAAAAGGACGCATATTTACAACATGAGTGGAAT	9	G	G	0.44
*MAL10-113266	CombinedSNP*MAL10_113266	ATGTACATATTTTATTTTATTTTATTTTTACATTGTTGTCATTCTTTTTCTTTTTTGCAG[T/C]ACATTTTTAAGAGGACACGAATAAAAATCATCGAATCATTAAATAATGATAACAATGTAG	10	A	G	0.48
MAL10-317580	CombinedSNP_MAL10_317580	AAGGATGATGATTCTATAATAGATTTATTAACTGTTAATGAAAATTCTAT[A/T]GATGCCCCAACACAAGATAATGAAAATAAAATTAATAGTTTACAAGCATT	10	A	T	0.37
MAL10-336274	CombinedSNP_MAL10_336274	AACCATATGACACCTAAGATGAATTTTAATATTATGGAATATCTAATGTCTGATAATTAT[A/G]TTCATATTAATTCTCCTCAAAGTTGTTTTAATACATTAACCATAAAAAATGAATTACATG	10	T	A	0.46
MAL10-404541	CombinedSNP_MAL10_404541	AGATATGACCCTATGGGCCCTTTTGGTAACGAGCCAAATTCTGACAATAG[A/G]CCGTTTGAATATCAAAATAATTTCCCCTTTTAAAATTTTTTATTCTAATT	10	A	G	0.49
MAL10-631275	CombinedSNP_MAL10_631275	TGGCTTAGATCAATCATATTTTCATTTACTTGTACTTCTTCCTTTTCTTTAAATAAATAA[A/T]CATCATCAGGTAGGAGGAAATTATCATCATAATTAAATTCATTAGGAGTATATGCTTTTT	10	A	T	0.22
*MAL10-663198	CombinedSNP*MAL10_663198	TACTATAACCACTATAATCCGTAGTATTAGAATTATGATGTCGTAAATCATCTGTGCCTT[T/G]AGTAGTACCACATGCCATTTCATCTACACCTACATTTTGATATTCTACAAAATGATCATT	10	T	A	0.26
MAL10-1300115	CombinedSNP_MAL10_1300115	TAAAAAATGTAATAATCATAATAAATATAGAAAGATCGATGAAAATGTAAAAGGTATACA[A/T]CTTGTTGATGGTTCAAAAAAAAATATACAAAATGATGAATATACATGTGATGATAACCAA	10	A	T	0.19
*MAL10-1385891	CombinedSNP*MAL10_1385891	TAATAATATAACCGTTAATGCAATCATTCCACATGTACGTAAAGAAATATTTACATTTCC[T/C]ATAGAAGAAAGAATTCCAACAGGAACTTTAATTCAAGGAAAAAATTATAAAACACTTGTT	10	C	A	0.3
MAL11-185094	CombinedSNP_MAL11_185094	GTATATCCATTTGTGGATTATAATCCGAATCAAATAAAATAACAATATCAGCAGTCGTTA[A/G]GTTAATACCAATACCACCAGCTCTGGTAGATAATAAGAAAATAAAATATTTACTATTCGG	11	C	A	0.43
MAL11-255830	CombinedSNP_MAL11_255830	CCATAAATAATTCATCTGCTTGTTCTATATGTTTAATATCAATAATTGTGTTACCTTCTA[A/G]GGTAGCTAAAATTCTGGATGGTTCTAATAATAACATAGCAAATCTTAGAGATGACTGTAT	11	T	G	0.47
*MAL11-281726	CombinedSNP*MAL11_281726	ATTATGTAATTCTTTTTTAACTTTAGATTTTATACCTATACGAACAACATTCTTAATATT[T/C]AAATCTTCAACACATTTTCTTAAGATATTATCAACACTTACATTGCTAGGACCTGTTACT	11	A	G	0.37
*MAL11-304323	CombinedSNP*MAL11_304323	TTATAATAGTGTGCATTATTTTCCTTTTCTTTAATACTTGCCTTGCTACT[T/C]CTTTTCTTATCCTCATCTTCATTTCTTTTTTTCATATTTTCATTATTTAC	11	A	G	0.14
*MAL11-683964	CombinedSNP*MAL11_683964	AATAGCTAGTTCAATTTCATACGCATCAACAGGTAATTTCCCTGTATATTGCAAAACATC[T/C]TTTTGTGTGTGCAAAAATAAACCAGCATTTACGTCTAGTACAATTTTGCCATCAAAAATA	11	A	G	0.4
MAL11-769993	CombinedSNP_MAL11_769993	CCATGTGAATATAATATTGTCTGTTTATTTAAATCCAAAGGTTTCTTATATAACATTATA[A/C]CAGATACTTCCGTCGAACCTCTTTTTAGTTTTTTATAATTTATATCGATATTATTTATCT	11	A	G	0.15
MAL11-896199	CombinedSNP_MAL11_896199	CTATTGGTATCATTCACACTGTTTGTATAATTCACATTATTTCCATCCAC[A/G]TTTTTGAGATTCATATTTGTTGAATCAGTAGGATCTTTTATTATAGTACT	11	G	A	0.23
MAL11-1520975	CombinedSNP_MAL11_1520975	CAAAAAAATGAAAATTTACTAAACGAAAACAATATGGATAATATAAACATGCAGGAAAAA[A/T]GTGAGACGGAAGAAGATTTAGATTTAGAAAGAGATGAAGATAAACATGATGCTCCACCTG	11	A	T	0.29
MAL11-1749804	CombinedSNP_MAL11_1749804	ACAGCTCCTGAATAAACTTCACTACCTCCTATAACACAAATTTTACCTGA[A/G]CACCCTTTATATTCATCTTTGCGGAGTTTCGGAACAATCACATCCTTGAT	11	A	G	0.39
MAL11-1802198	CombinedSNP_MAL11_1802198	TTCTAGTACCTGTTCAGATAACTTTGGGAATCGATTTAATACTCTGTTGGCTATTTTTTG[A/G]GATAAAATTTCTAGTGTCTGACTTACTCTATCTAGACAATTAAAAACAGGTGCATTAATT	11	A	G	0.32
*MAL12-83177	CombinedSNP*MAL12_83177	TCTTTTTTCATTTCCTTGTTTATTTGAATATTCATCGTCATCATCATCTTTTTTTAAATA[T/C]AAATGCATAATAGCGTTTTTAAAATCTGCCTCTCTTATATGTTTCATTTTCTCTATATCG	12	A	G	0.15
*MAL12-114173	CombinedSNP*MAL12_114173	TACTTATGGAAAAATAGAAAAAGACTTTGCTTTGATTAATGCTAGATTGGAGACCCTACA[T/C]ATAAAAAAATCATTCAGGTTTTTAAAATGATAATCCATATATATAAATGAATAAGTATAT	12	G	A	0.18
*MAL12-529412	CombinedSNP*MAL12_529412	TTCCCTCAAGTTCATCATTGTATCCATCAGACGTTTTATTATCCTTTGGCCTACACCATC[T/C]ATTTTCATCAAGTGTTAAATCACCACTACAACCATCTTGCATTCTTAATCTTAATTCTGG	12	G	A	0.29
*MAL12-1116275	CombinedSNP*MAL12_1116275	ATATGTTATTTTCTATTTTTTGTGTGTCCTTTTTTGTGTTTGCACTATCTTGATTAATAT[T/C]TCTAATGTCCGTTGTGCACGTGGATGAATAAGATTGTTGAAATTTTCTTTTTTTTTTATT	12	A	G	0.48
MAL12-1131597	CombinedSNP_MAL12_1131597	CTTTTTCATGTCTATAATATTTTCTTCATCATTTATTTTATCATTTGTGGTCGAATTATC[A/G]TTTTTTATATTTTCCAAATCTTCACCATATACATATTTTTTGGATATATTACTATCCTCG	12	T	G	0.34
*MAL12-1156125	CombinedSNP*MAL12_1156125	AACAATATGAGTAGTTCAAAGAGACATATACCACATGACATGAACCCAGA[T/C]GATAATATTGAGAAATATTTTTCAAATCTTTGTAGTGGTATAGAGGTAAT	12	T	C	0.35
*MAL12-1591944	CombinedSNP*MAL12_1591944	GACTACAAGCATTTTATCATAAAATAAATCACCCAGCTATATCGCCATTT[T/C]TAATAGGATTATTTCCTACAAATAATGCACAAAATATAAGATTCTGTATT	12	A	G	0.37
*MAL12-1761553	CombinedSNP*MAL12_1761553	ACTATTTATTATATTTATATTATCATTACTATTATTGTTTATCGCATTTTCAGGATATCC[T/C]ATCCAGTTGGTGCTATTATTTCCTTCATCACATTTATCAACATAATCATCCTTAACATAC	12	AT	G	0.29
MAL12-2046727	CombinedSNP_MAL12_2046727	TTCCAATTTATATGTATTATTTTTTAATTGATAAAAATGACCATCTTTATGATTTGTTAT[A/G]TCTAATAAGGAATGAGAATGTTGCAAAAATTTTATTATTAATTTTTTAGTAACATCTATA	12	AT	G	0.47
MAL13-146947	CombinedSNP_MAL13_146947	TTATTTTATTGGTATTACTCAACCAAGAAAAATAGCTGTAAAAAGTATTTGTAATAGATT[A/G]AACGATGAACTAAATGAAGAAATATGTGGTTATCAAATTAGGTTTGAAAAATCGTATTTT	13	A	G	0.39
*MAL13-210569	CombinedSNP*MAL13_210569	TAATAATTATTACATATCATCTTTTTTTTATTATCGGTATAAAATTCAGTATTTTCTTTT[T/C]CCTTTATCTTATTCTTTCTTTTCTCCTGCCCCTTACTATTATTTGATATTCTTCTTAACC	13	A	G	0.29
MAL13-619422	CombinedSNP_MAL13_619422	TTTTTTCAGAGCCTGCAACTTTCCACGTGAACCTACCCTAATATTTACCA[A/G]TCCTTTTTTATTAATATTATAAAGGGTATGTGATATATTCTTGTAATAAT	13	T	A	0.46
*MAL13-1233419	CombinedSNP*MAL13_1233419	TTTACATAATTTTCGACGTCATCATTTTCATTATTACTCATAATTGAATTATCCACAATG[T/C]TTGCCTCTTTTACAGCTTTACAAAGTTGGTAAAAAATATGATAATTCCTTTCACCTTCTT	13	G	A	0.34
MAL13-1966774	CombinedSNP_MAL13_1966774	CGTGTCACATTTTATTAAACCTAAATCAATTAACTGTTCAGGTTTTTTTA[A/G]TATACCACTTTCTTCATGTAATTCTTTTACAGCATTTTGTAAAAAGTCTT	13	T	A	0.29
*MAL14-990875	CombinedSNP*MAL14_990875	AGTAGTGCTCATAACAACATGCATCATAATATAAATCATCAAGAAAATTA[T/C]AGAAATCAAAACAGCTATAGCCACTTTTCTGGTCATGGTAGCTATATCGA	14	A	G	0.32
MAL14-1199184	CombinedSNP_MAL14_1199184	TACAGTATATACTTTAATATCTGTACCAAAGGTAGATAAAAATTCTTCATATATATATGT[A/T]CCATTAGTTCGAACTTTATGTATTTCTGGACAATATTCACTACTCCTATCCTTAATTTTA	14	T	A	0.38
MAL14-1458321	CombinedSNP_MAL14_1458321	TAGTTGAATATGCTGAAGAGGTAGAATTAAAGAAGAAGGTTGAAAAAACATTTATGGGAG[A/G]AAAAGTTAATATGACAGAGAATCGCAGTGTTTTACATACAGCTTTAAGAATACCCATAGA	14	T	G	0.45
MAL14-1757546	CombinedSNP_MAL14_1757546	AGAGGTACATATTAATAGATTTTTTAAATGAAAATAGTAATAAAAATAATGTAACGCATG[A/G]TGATAGTGTATTACCAAATGGTAATGAAACGGACGCGAAAAAAAATGTGGATGAGAATAA	14	A	G	0.32
MAL14-1853537	CombinedSNP_MAL14_1853537	ATATGCTCGTATATCATTCAAAATATTAAGATGCATGATTATATCTGTAATAAGATGAGT[A/G]ACATTTATAAATACACAATTCAATTTTTTTAACATTTCAACAGGACTATTATTCAGGTAT	14	T	A	0.36
MAL14-3017684	CombinedSNP_MAL14_3017684	ACACATCCAGAGGAGAGTATTTCATCTTGAATAAGTCATCCGTTAAAACATTCTGAAGAG[A/T]AGATCTATCTTTCTTCTTATCCAATAAAACATTTTTCTCTCGGTTCATATCATGAAGCGG	14	A	T	0.37
MAL14-3124926	CombinedSNP_MAL14_3124926	TGTGAAGAAGAAAAAGAATTAATGGGAGCAGCTGGAGGAAGATATGTCGAAGAAGAGGTA[C/G]AGGGAGCAGTTGGAGGAAGAAATGTGGATGAAGAGGTAGAGGGAGCAGTTGGAGGAAGAA	14	G	C	0.34
*MAL12-262199	CombinedSNP*MAL12_262199	TATATGAATTATATTTTATTTATTTATTTCTTTTTTAAGGATTTGGATAA[A/G]CCGGAAAGAACTTTACAAGATACCGAAATTGTTAGACCTCAAAACAAACT	12	C	nd nd	nd nd
*MAL04-809686	CombinedSNP*MAL04_809686	ATATCAAAACATAACAAGTTATATCTTCAGTATGATCAAAATAAAAGAAACTCTGAAATA[A/G]AACATACAAATCACAAAGAAGATTATTCGATGTGCGACAATGTGATAACAAGCAAAATGA	4	C/G-MUTANT	nd nd	nd nd
*MAL07-672051	CombinedSNP*MAL07_672051	CATTTTACTTAATGTTCATATGTATAATTTTTCAAACGAAAATGGGACAATAAAATATAC[A/C]CCGATAGATGGATATAATATTCCTGTTCCTAAAGAAGAAAACGATATGAATAATATGGTA	7	T	nd nd	nd nd
